# Supplementary material for: Water mites (Acari, Hydrachnidia) from Baishih River drainage in Northern Taiwan, with description of two new species
Source: Zookeys. 2012 Jun 20;(203):65–83. doi: 10.3897/zookeys.203.3356 (PMC3381701; doi:10.3897/zookeys.203.3356)
Supplement: XML Treatment for Hydrodroma cf. rheophila [file zookeys.203.3356-treatment1.xml]

<!DOCTYPE tp:taxon-treatment
  PUBLIC "-//TaxonX//DTD Taxonomic Treatment Publishing DTD v0 20100105//EN" "tax-treatment-NSO.dtd">
<tp:taxon-treatment xmlns:tp="http://www.plazi.org/taxpub"><tp:treatment-meta><mixed-citation publication-type="journal"><person-group><name><surname>Pešić</surname><given-names>Vladimir</given-names></name><name><surname>Yam</surname><given-names>Rita S.W.</given-names></name><name><surname>Chan</surname><given-names>Benny K. K.</given-names></name><name><surname>Chatterjee</surname><given-names>Tapas</given-names></name></person-group><article-title>Water mites (Acari, Hydrachnidia) from Baishih River drainage in Northern Taiwan, with description of two new species</article-title><source>Zookeys</source><day>20</day><month>6</month><year>2012</year><volume>2012</volume><issue>203</issue><fpage>65</fpage><lpage>83</lpage><pub-id pub-id-type="doi">10.3897/zookeys.203.3356</pub-id></mixed-citation></tp:treatment-meta><tp:nomenclature><tp:taxon-name>
                            <tp:taxon-name-part taxon-name-part-type="genus">Hydrodroma</tp:taxon-name-part>
                            cf.
                            <tp:taxon-name-part taxon-name-part-type="species">rheophila</tp:taxon-name-part>
                        <object-id xmlns:xlink="http://www.w3.org/1999/xlink" xlink:type="simple">http://species-id.net/wiki/Hydrodroma_rheophila</object-id>
								</tp:taxon-name><tp:taxon-authority>Cook, 1967</tp:taxon-authority><xref ref-type="fig" rid="F3">Fig. 3A</xref></tp:nomenclature><tp:treatment-sec sec-type="Material examined"><title>Material examined.</title><p>ECL-BA-1: 01.vii.2010 0/1/0 (mounted).</p></tp:treatment-sec><tp:treatment-sec sec-type="Remarks"><title>Remarks.</title><p>Due to the presence of a single, short swimming hair on segments four and five of the third and fourth legs and the shape of palp (<xref ref-type="fig" rid="F3">Fig. 3A</xref>), the single<!--PageBreak--><!--PageBreak--> specimen from the Chinkualiao stream shows general conformity with <italic><tp:taxon-name>Hydrodroma rheophila</tp:taxon-name></italic>. As <xref ref-type="bibr" rid="B7">Pešić et al. (2010)</xref> noted the variability of additional populations tentatively assigned to <italic><tp:taxon-name>Hydrodroma rheophila</tp:taxon-name></italic> (e.g. from Greece and Oman, see <xref ref-type="bibr" rid="B7">Pešić et al. 2010</xref> and <xref ref-type="bibr" rid="B11">Smit and Pešić 2010</xref>, respectively) from different regions of the whole distribution area needs to be examined to clarify the taxonomy. This probably will require the use of molecular approach to examine the degree of genetic differentiation among the geographical populations.</p><fig id="F3" position="float" orientation="portrait"><label>Figure 3.</label><caption><p><bold>A</bold> <italic><tp:taxon-name>Hydrodroma cf. rheophila</tp:taxon-name></italic> Cook, 1967, female: palp. <bold>B–C</bold> <italic><tp:taxon-name>Sperchon rostratus</tp:taxon-name></italic> Lundblad, 1969, female: <bold>B</bold> = palp <bold>C</bold> = capitulum and chelicera <bold>D</bold> <italic><tp:taxon-name>Sperchon cf. gracilipalpis</tp:taxon-name></italic> Lundblad, 1941, female: palp <bold>E–G</bold> <italic><tp:taxon-name>Sperchon cornutoides</tp:taxon-name></italic> Lundblad, 1941 (<bold>F–G</bold> = female, <bold>E</bold> = male) <bold>E–F</bold> = palp <bold>G</bold> = capitulum. Scale bars = 100 µm.</p></caption><graphic xmlns:xlink="http://www.w3.org/1999/xlink" xlink:href="ZooKeys-203-065-g003.jpg" position="float" orientation="portrait" xlink:type="simple"/></fig></tp:treatment-sec><tp:treatment-sec sec-type="Distribution"><title>Distribution.</title><p>India, Indonesia, Iran, Oman, Balkan. New for Taiwan.</p></tp:treatment-sec><ref-list><ref id="B7"><mixed-citation xmlns:xlink="http://www.w3.org/1999/xlink" xlink:type="simple"><person-group><name name-style="western"><surname>Pešić</surname><given-names>V</given-names></name><name name-style="western"><surname>Smit</surname><given-names>H</given-names></name><name name-style="western"><surname>Gerecke,</surname><given-names>R</given-names></name><name name-style="western"><surname>Di Sabatino</surname><given-names>A</given-names></name></person-group> (<year>2010</year>)<article-title> The water mites (Acari: Hydrachnidia) of the Balkan peninsula, a revised survey with new records and descriptions of five new taxa.</article-title><source>Zootaxa </source><volume>2586</volume>: <fpage>1</fpage>-<lpage>100</lpage>.</mixed-citation></ref><ref id="B11"><mixed-citation xmlns:xlink="http://www.w3.org/1999/xlink" xlink:type="simple"><person-group><name name-style="western"><surname>Smit</surname><given-names>H</given-names></name><name name-style="western"><surname>Pešić</surname><given-names>V</given-names></name></person-group> (<year>2010</year>)<article-title> New species of water mites from Oman, with some zoogeographical notes (Acari: Hydrachnidia).</article-title><source>Acarologia </source><volume>50</volume>: <fpage>151</fpage>-<lpage>195</lpage>. doi: <ext-link ext-link-type="uri" xlink:href="http://dx.doi.org/10.1051/acarologia/20101953" xlink:type="simple">10.1051/acarologia/20101953</ext-link></mixed-citation></ref></ref-list></tp:taxon-treatment>
