# Supplementary material for: Water mites (Acari, Hydrachnidia) from Baishih River drainage in Northern Taiwan, with description of two new species
Source: Zookeys. 2012 Jun 20;(203):65–83. doi: 10.3897/zookeys.203.3356 (PMC3381701; doi:10.3897/zookeys.203.3356)
Supplement: XML Treatment for Sperchon (Hispidosperchon) cf. gracilipalpis [file zookeys.203.3356-treatment3.xml]

<!DOCTYPE tp:taxon-treatment
  PUBLIC "-//TaxonX//DTD Taxonomic Treatment Publishing DTD v0 20100105//EN" "tax-treatment-NSO.dtd">
<tp:taxon-treatment xmlns:tp="http://www.plazi.org/taxpub"><tp:treatment-meta><mixed-citation publication-type="journal"><person-group><name><surname>Pešić</surname><given-names>Vladimir</given-names></name><name><surname>Yam</surname><given-names>Rita S.W.</given-names></name><name><surname>Chan</surname><given-names>Benny K. K.</given-names></name><name><surname>Chatterjee</surname><given-names>Tapas</given-names></name></person-group><article-title>Water mites (Acari, Hydrachnidia) from Baishih River drainage in Northern Taiwan, with description of two new species</article-title><source>Zookeys</source><day>20</day><month>6</month><year>2012</year><volume>2012</volume><issue>203</issue><fpage>65</fpage><lpage>83</lpage><pub-id pub-id-type="doi">10.3897/zookeys.203.3356</pub-id></mixed-citation></tp:treatment-meta><tp:nomenclature><tp:taxon-name>
                            <tp:taxon-name-part taxon-name-part-type="genus">Sperchon</tp:taxon-name-part>
                            (<tp:taxon-name-part taxon-name-part-type="subgenus">Hispidosperchon</tp:taxon-name-part>)
                            cf. 
                            <tp:taxon-name-part taxon-name-part-type="species">gracilipalpis</tp:taxon-name-part>
                        <object-id xmlns:xlink="http://www.w3.org/1999/xlink" xlink:type="simple">http://species-id.net/wiki/Sperchon_gracilipalpis</object-id>
								</tp:taxon-name><tp:taxon-authority>Lundblad, 1941</tp:taxon-authority><xref ref-type="fig" rid="F3">Fig. 3D</xref></tp:nomenclature><tp:treatment-sec sec-type="Material examined"><title>Material examined.</title><p>ECL-BA-2: iii.2010 1/1/0. ECL-BA-3: vi.2010 0/1/0 (mounted). ECL-BA-4: iii.2010 5/0 1/0/0 (mounted); iv.2010 0/1/0; 27.vii.2010 1/1/0. ECL-BA-5: iii.2010 1/1/0; iv.2010 0/1/0. ECL-BA-6: iv.2010 0/2/0.</p></tp:treatment-sec><tp:treatment-sec sec-type="Remarks"><title>Remarks.</title><p>The specimens from Baishih River drainage are provisionally assigned to the Oriental species <italic><tp:taxon-name>Sperchon gracilipalpis</tp:taxon-name></italic> Lundblad, 1941. However, they resemble both <italic><tp:taxon-name>Sperchon gracilipalpis</tp:taxon-name></italic> and the Palaearctic <italic><tp:taxon-name>Sperchon hispidus</tp:taxon-name></italic> Koenike, 1895 (common character state: dorsum of both sexes with seven paired and one unpaired (occasionally paired) muscle attachment plates; III/IV-L-3-5 with numerous pinnate dorsal setae; similar shape of palp (<xref ref-type="fig" rid="F3">Fig. 3D</xref>) and male ejaculatory complex). The diagnostic differences separating these two species have never been discussed. More material of <italic><tp:taxon-name>Sperchon gracilipalpis</tp:taxon-name></italic> from the type area should be investigated in order to get an insight on further diagnostic differences.</p></tp:treatment-sec><tp:treatment-sec sec-type="Distribution"><title>Distribution.</title><p>SE Asia, China (Guizhou Province). New forTaiwan.</p></tp:treatment-sec><tp:treatment-sec><!--Section generated to contain objects referenced in tp:taxon-treatment.--><fig id="F3" position="float" orientation="portrait"><label>Figure 3.</label><caption><p><bold>A</bold> <italic><tp:taxon-name>Hydrodroma cf. rheophila</tp:taxon-name></italic> Cook, 1967, female: palp. <bold>B–C</bold> <italic><tp:taxon-name>Sperchon rostratus</tp:taxon-name></italic> Lundblad, 1969, female: <bold>B</bold> = palp <bold>C</bold> = capitulum and chelicera <bold>D</bold> <italic><tp:taxon-name>Sperchon cf. gracilipalpis</tp:taxon-name></italic> Lundblad, 1941, female: palp <bold>E–G</bold> <italic><tp:taxon-name>Sperchon cornutoides</tp:taxon-name></italic> Lundblad, 1941 (<bold>F–G</bold> = female, <bold>E</bold> = male) <bold>E–F</bold> = palp <bold>G</bold> = capitulum. Scale bars = 100 µm.</p></caption><graphic xmlns:xlink="http://www.w3.org/1999/xlink" xlink:href="ZooKeys-203-065-g003.jpg" position="float" orientation="portrait" xlink:type="simple"/></fig></tp:treatment-sec></tp:taxon-treatment>
