# Supplementary material for: Water mites (Acari, Hydrachnidia) from Baishih River drainage in Northern Taiwan, with description of two new species
Source: Zookeys. 2012 Jun 20;(203):65–83. doi: 10.3897/zookeys.203.3356 (PMC3381701; doi:10.3897/zookeys.203.3356)
Supplement: XML Treatment for Sperchon cornutoides [file zookeys.203.3356-treatment4.xml]

<!DOCTYPE tp:taxon-treatment
  PUBLIC "-//TaxonX//DTD Taxonomic Treatment Publishing DTD v0 20100105//EN" "tax-treatment-NSO.dtd">
<tp:taxon-treatment xmlns:tp="http://www.plazi.org/taxpub"><tp:treatment-meta><mixed-citation publication-type="journal"><person-group><name><surname>Pešić</surname><given-names>Vladimir</given-names></name><name><surname>Yam</surname><given-names>Rita S.W.</given-names></name><name><surname>Chan</surname><given-names>Benny K. K.</given-names></name><name><surname>Chatterjee</surname><given-names>Tapas</given-names></name></person-group><article-title>Water mites (Acari, Hydrachnidia) from Baishih River drainage in Northern Taiwan, with description of two new species</article-title><source>Zookeys</source><day>20</day><month>6</month><year>2012</year><volume>2012</volume><issue>203</issue><fpage>65</fpage><lpage>83</lpage><pub-id pub-id-type="doi">10.3897/zookeys.203.3356</pub-id></mixed-citation></tp:treatment-meta><tp:nomenclature><tp:taxon-name>
                            <tp:taxon-name-part taxon-name-part-type="genus">Sperchon</tp:taxon-name-part>
                            <tp:taxon-name-part taxon-name-part-type="species">cornutoides</tp:taxon-name-part>
                        <object-id xmlns:xlink="http://www.w3.org/1999/xlink" xlink:type="simple">http://species-id.net/wiki/Sperchon_cornutoides</object-id>
								</tp:taxon-name><tp:taxon-authority>Lundblad, 1941</tp:taxon-authority><xref ref-type="fig" rid="F3">Figs 3E–G</xref></tp:nomenclature><tp:treatment-sec sec-type="Material examined"><title>Material examined.</title><p>ECL-BA-1: 10.viii.2009 0/1/0; iii.2010 0/1/0; 01.vii.2010 0/1/0 (mounted); 02.vii.2010 0/2/0; 30.x.2010 1/0/0. ECL-BA-2: 27.vii.2010 2/0/0 (1/0/0 mounted). ECL-BA-3: 23.ix.2009 0/1/0; iii.2010 0/1/0. ECL-BA-4: iii.2010 0/1/0; 27.vii.2010 1/2/0 (1/1/0 mounted). ECL-BA-5: iv.2010 0/1/0. ECL-BA-6: iii.2010 0/1/0.</p></tp:treatment-sec><tp:treatment-sec sec-type="Remarks"><title>Remarks.</title><p>The specimens examined from Baishih River drainage agrees with the description of <italic><tp:taxon-name>Sperchon cornutoides</tp:taxon-name></italic> Lundblad, 1941, a species known only from Java (<xref ref-type="bibr" rid="B2">Lundblad 1936</xref>, <xref ref-type="bibr" rid="B3">1971</xref>). This species closely resembles to <italic><tp:taxon-name>Sperchon cornutus</tp:taxon-name></italic> K. Viets, 1935, which can be easily distinguished by the claws bearing two clawlets instead of a claw with one clawlet in <italic><tp:taxon-name>Sperchon cornutoides</tp:taxon-name></italic>. <italic><tp:taxon-name>Sperchon xiaoqikongensis</tp:taxon-name></italic> Zhang &amp; Jin, 2012, a species recently described from mainland China (Guizhou Province, <xref ref-type="bibr" rid="B14">Zhang et al. 2012</xref>) resemble the both aforementioned species due to shape of palp and capitulum. According to the original description (<xref ref-type="bibr" rid="B14">Zhang et al. 2012</xref>) this species differs from <italic><tp:taxon-name>Sperchon cornutoides</tp:taxon-name></italic> in the absence of muscle attachment plates, shorter peg-like seta on P-2 ventral projection and the presence of peg-like setae on P-2 and P-3 (as shown by figure of <xref ref-type="bibr" rid="B14">Zhang et al. 2012</xref>, Fig. 18). It is possible, especially in the case of weakly sclerotized specimens or due the clearing treatment with lactic acid, that muscle attachment plates could easily have been unobserved. The taxonomic state and relationships of this species should be investigated with further specimens from the type area.</p></tp:treatment-sec><tp:treatment-sec sec-type="Distribution"><title>Distribution.</title><p>Indonesia. New for Taiwan.</p></tp:treatment-sec><tp:treatment-sec><!--Section generated to contain objects referenced in tp:taxon-treatment.--><fig id="F3" position="float" orientation="portrait"><label>Figure 3.</label><caption><p><bold>A</bold> <italic><tp:taxon-name>Hydrodroma cf. rheophila</tp:taxon-name></italic> Cook, 1967, female: palp. <bold>B–C</bold> <italic><tp:taxon-name>Sperchon rostratus</tp:taxon-name></italic> Lundblad, 1969, female: <bold>B</bold> = palp <bold>C</bold> = capitulum and chelicera <bold>D</bold> <italic><tp:taxon-name>Sperchon cf. gracilipalpis</tp:taxon-name></italic> Lundblad, 1941, female: palp <bold>E–G</bold> <italic><tp:taxon-name>Sperchon cornutoides</tp:taxon-name></italic> Lundblad, 1941 (<bold>F–G</bold> = female, <bold>E</bold> = male) <bold>E–F</bold> = palp <bold>G</bold> = capitulum. Scale bars = 100 µm.</p></caption><graphic xmlns:xlink="http://www.w3.org/1999/xlink" xlink:href="ZooKeys-203-065-g003.jpg" position="float" orientation="portrait" xlink:type="simple"/></fig></tp:treatment-sec><ref-list><ref id="B2"><mixed-citation xmlns:xlink="http://www.w3.org/1999/xlink" xlink:type="simple"><person-group><name name-style="western"><surname>Lundblad</surname><given-names>O</given-names></name></person-group> (<year>1936</year>)<article-title> Über einige Hydracarinen aus Java.</article-title><source>Entomologisk tidskrift </source><volume>57</volume>: <fpage>145</fpage>-<lpage>157</lpage>.</mixed-citation></ref><ref id="B3"><mixed-citation xmlns:xlink="http://www.w3.org/1999/xlink" xlink:type="simple"><person-group><name name-style="western"><surname>Lundblad</surname><given-names>O</given-names></name></person-group> (<year>1971</year>)<article-title> Weitere Beiträge zur Kenntnis der Fliesswassermilben Javas.</article-title><source>Arkiv för Zoologi </source><volume>23</volume>: <fpage>293</fpage>-<lpage>359</lpage>.</mixed-citation></ref><ref id="B14"><mixed-citation xmlns:xlink="http://www.w3.org/1999/xlink" xlink:type="simple"><person-group><name name-style="western"><surname>Zhang</surname><given-names>X</given-names></name><name name-style="western"><surname>Jin</surname><given-names>DC</given-names></name><name name-style="western"><surname>Guo</surname><given-names>JJ </given-names></name></person-group> (<year>2012</year>)<article-title> Descriptions of two new species of the genus <italic>Sperchon</italic> Kramer, 1877 (Acari: Hydrachnidia, Sperchontidae) from China.</article-title><source> International Journal of Acarology </source><volume>38</volume>: <fpage>23</fpage>-<lpage>29</lpage>. doi: <ext-link ext-link-type="uri" xlink:href="http://dx.doi.org/10.1080/01647954.2011.577452" xlink:type="simple">10.1080/01647954.2011.577452</ext-link></mixed-citation></ref></ref-list></tp:taxon-treatment>
