# Supplementary material for: Water mites (Acari, Hydrachnidia) from Baishih River drainage in Northern Taiwan, with description of two new species
Source: Zookeys. 2012 Jun 20;(203):65–83. doi: 10.3897/zookeys.203.3356 (PMC3381701; doi:10.3897/zookeys.203.3356)
Supplement: XML Treatment for Monatractides cf. circuloides [file zookeys.203.3356-treatment5.xml]

<!DOCTYPE tp:taxon-treatment
  PUBLIC "-//TaxonX//DTD Taxonomic Treatment Publishing DTD v0 20100105//EN" "tax-treatment-NSO.dtd">
<tp:taxon-treatment xmlns:tp="http://www.plazi.org/taxpub"><tp:treatment-meta><mixed-citation publication-type="journal"><person-group><name><surname>Pešić</surname><given-names>Vladimir</given-names></name><name><surname>Yam</surname><given-names>Rita S.W.</given-names></name><name><surname>Chan</surname><given-names>Benny K. K.</given-names></name><name><surname>Chatterjee</surname><given-names>Tapas</given-names></name></person-group><article-title>Water mites (Acari, Hydrachnidia) from Baishih River drainage in Northern Taiwan, with description of two new species</article-title><source>Zookeys</source><day>20</day><month>6</month><year>2012</year><volume>2012</volume><issue>203</issue><fpage>65</fpage><lpage>83</lpage><pub-id pub-id-type="doi">10.3897/zookeys.203.3356</pub-id></mixed-citation></tp:treatment-meta><tp:nomenclature><tp:taxon-name>
                            <tp:taxon-name-part taxon-name-part-type="genus">Monatractides</tp:taxon-name-part>
                            cf.
                            <tp:taxon-name-part taxon-name-part-type="species">circuloides</tp:taxon-name-part>
                        <object-id xmlns:xlink="http://www.w3.org/1999/xlink" xlink:type="simple">http://species-id.net/wiki/Monatractides_circuloides</object-id>
								</tp:taxon-name><tp:taxon-authority>(Halík, 1930)</tp:taxon-authority></tp:nomenclature><tp:treatment-sec sec-type="Material examined"><title>Material examined.</title><p>ECL-BA-1: 07.vii.2009 1/1/0; 23.ix.2009 2/0; iv.2010 13/0; 01.vi.2010 1/0; vii.2010 29/0; 27.vii.2010 2/1/0. ECL-BA-2: 02.ix.2009 11/2(1juvenile)/0; ii.2010 57/0; iii.2010 3/1/1; iv.2010 0/2/0; vi.2010 2/2/0; 27.vii.2010 17/0; 29.ix.2010 5/0; 30.x.2010 1/0. ECL-BA-3: 01.vii.2009 1/0/0; 23.vii.2009 1/0/0; ii.2010 4/11/0; ii.2010 10/0; iv.2010 0/1/0; 27.vii.2010 1/0/0. ECL-BA-4: 02.vii.2009 1/0/0; ii.2010 2/1/0; iii.2010 6/4/0; iv.2010 0/1/0; vi.2010 1/0/0; vii.2010 19/0; 27.vii.2010 5/0/0; 30.x.2010 1/0. ECL-BA-5: iii.2010 1/1/0; 01.vi.2010 4/0/0; vii.2010 11/0; 07.vii.2010 1/0/0; 30.x.2010 1/0/0. ECL-BA-6:<!--PageBreak--> 17.vi.2009 3/0; iii.2010 2/9/0; vi.2010 0/1/0; 01.vii.2010 1/0/0; 27.vii.2010 1/0/0; 29.ix.2010 1/0.</p></tp:treatment-sec><tp:treatment-sec sec-type="Remarks"><title>Remarks.</title><p>It is the most abundant species in our material. For an analysis of diagnostic characters of populations from Taiwan tentatively assigned to <italic><tp:taxon-name>Monatractides circuloides</tp:taxon-name></italic> see: <xref ref-type="bibr" rid="B8">Pešić et al. (2011)</xref>.</p></tp:treatment-sec><tp:treatment-sec sec-type="Distribution"><title>Distribution.</title><p>Malaysia, Thailand, Taiwan.</p></tp:treatment-sec><ref-list><ref id="B8"><mixed-citation xmlns:xlink="http://www.w3.org/1999/xlink" xlink:type="simple"><person-group><name name-style="western"><surname>Pešić</surname><given-names>V</given-names></name><name name-style="western"><surname>Semenchenko</surname><given-names>K</given-names></name><name name-style="western"><surname>Chatterjee</surname><given-names>T</given-names></name><name name-style="western"><surname>Yam</surname><given-names>R</given-names></name><name name-style="western"><surname>Chan</surname><given-names>B</given-names></name></person-group> (<year>2011</year>)<article-title> New records of water mites of the family Torrenticolidae (Acari, Hydrachnidia) with descriptions of two new species from Nanshih River system in Taiwan and redescription of Torrenticola ussuriensis (Sokolow, 1940) from the Russian Far East.</article-title><source>ZooKeys </source><volume>116</volume>: <fpage>1</fpage>-<lpage>14</lpage>. doi: <ext-link ext-link-type="uri" xlink:href="http://dx.doi.org/10.3897/zookeys.116.1253" xlink:type="simple">10.3897/zookeys.116.1253</ext-link></mixed-citation></ref></ref-list></tp:taxon-treatment>
