# Supplementary material for: Water mites (Acari, Hydrachnidia) from Baishih River drainage in Northern Taiwan, with description of two new species
Source: Zookeys. 2012 Jun 20;(203):65–83. doi: 10.3897/zookeys.203.3356 (PMC3381701; doi:10.3897/zookeys.203.3356)
Supplement: XML Treatment for Torrenticola taiwanicus [file zookeys.203.3356-treatment6.xml]

<!DOCTYPE tp:taxon-treatment
  PUBLIC "-//TaxonX//DTD Taxonomic Treatment Publishing DTD v0 20100105//EN" "tax-treatment-NSO.dtd">
<tp:taxon-treatment xmlns:tp="http://www.plazi.org/taxpub"><tp:treatment-meta><mixed-citation publication-type="journal"><person-group><name><surname>Pešić</surname><given-names>Vladimir</given-names></name><name><surname>Yam</surname><given-names>Rita S.W.</given-names></name><name><surname>Chan</surname><given-names>Benny K. K.</given-names></name><name><surname>Chatterjee</surname><given-names>Tapas</given-names></name></person-group><article-title>Water mites (Acari, Hydrachnidia) from Baishih River drainage in Northern Taiwan, with description of two new species</article-title><source>Zookeys</source><day>20</day><month>6</month><year>2012</year><volume>2012</volume><issue>203</issue><fpage>65</fpage><lpage>83</lpage><pub-id pub-id-type="doi">10.3897/zookeys.203.3356</pub-id></mixed-citation></tp:treatment-meta><tp:nomenclature><tp:taxon-name>
                            <tp:taxon-name-part taxon-name-part-type="genus">Torrenticola</tp:taxon-name-part>
                            <tp:taxon-name-part taxon-name-part-type="species">taiwanicus</tp:taxon-name-part>
                        <object-id xmlns:xlink="http://www.w3.org/1999/xlink" xlink:type="simple">http://species-id.net/wiki/Torrenticola_taiwanicus</object-id>
								</tp:taxon-name><tp:taxon-authority>Pešić, Semenchenko, Chatterjee, Yam &amp; Chan, 2011</tp:taxon-authority></tp:nomenclature><tp:treatment-sec sec-type="Material examined"><title>Material examined.</title><p>ECL-BA-1: 07.vii.2009 1/0/0. ECL-BA-3: 27.vii.2010 1/4/0. ECL-BA-4: 02.vii.2009 0/2/0; ii.2010 0/1/0; iii. 2010 0/4/0; iv.2010 0/1/0 (mounted); vi.2010 1/1/0; 27.vii.2010 0/1/0; ECL-BA-5: 21.vii.2009 1/0/0; iii.2010 0/2/0; 01.vi.2010 1/1/0; 07.vii.2010 0/1/0. ECL-BA-6: ii.2010 1/0/0; iii. 2010 0/6/0; 27.vii.2010 0/1/0; 29.ix.2010 3/0.</p></tp:treatment-sec><tp:treatment-sec sec-type="Remarks"><title>Remarks.</title><p>The studied material was collected from February to September. For an analysis of diagnostic characters of <italic><tp:taxon-name>Torrenticola taiwanicus</tp:taxon-name></italic> see: <xref ref-type="bibr" rid="B8">Pešić et al. (2011)</xref>.</p></tp:treatment-sec><tp:treatment-sec sec-type="Distribution"><title>Distribution.</title><p>Taiwan.</p></tp:treatment-sec><ref-list><ref id="B8"><mixed-citation xmlns:xlink="http://www.w3.org/1999/xlink" xlink:type="simple"><person-group><name name-style="western"><surname>Pešić</surname><given-names>V</given-names></name><name name-style="western"><surname>Semenchenko</surname><given-names>K</given-names></name><name name-style="western"><surname>Chatterjee</surname><given-names>T</given-names></name><name name-style="western"><surname>Yam</surname><given-names>R</given-names></name><name name-style="western"><surname>Chan</surname><given-names>B</given-names></name></person-group> (<year>2011</year>)<article-title> New records of water mites of the family Torrenticolidae (Acari, Hydrachnidia) with descriptions of two new species from Nanshih River system in Taiwan and redescription of Torrenticola ussuriensis (Sokolow, 1940) from the Russian Far East.</article-title><source>ZooKeys </source><volume>116</volume>: <fpage>1</fpage>-<lpage>14</lpage>. doi: <ext-link ext-link-type="uri" xlink:href="http://dx.doi.org/10.3897/zookeys.116.1253" xlink:type="simple">10.3897/zookeys.116.1253</ext-link></mixed-citation></ref></ref-list></tp:taxon-treatment>
