# Supplementary material for: Water mites (Acari, Hydrachnidia) from Baishih River drainage in Northern Taiwan, with description of two new species
Source: Zookeys. 2012 Jun 20;(203):65–83. doi: 10.3897/zookeys.203.3356 (PMC3381701; doi:10.3897/zookeys.203.3356)
Supplement: XML Treatment for Torrenticola projectura [file zookeys.203.3356-treatment7.xml]

<!DOCTYPE tp:taxon-treatment
  PUBLIC "-//TaxonX//DTD Taxonomic Treatment Publishing DTD v0 20100105//EN" "tax-treatment-NSO.dtd">
<tp:taxon-treatment xmlns:tp="http://www.plazi.org/taxpub"><tp:treatment-meta><mixed-citation publication-type="journal"><person-group><name><surname>Pešić</surname><given-names>Vladimir</given-names></name><name><surname>Yam</surname><given-names>Rita S.W.</given-names></name><name><surname>Chan</surname><given-names>Benny K. K.</given-names></name><name><surname>Chatterjee</surname><given-names>Tapas</given-names></name></person-group><article-title>Water mites (Acari, Hydrachnidia) from Baishih River drainage in Northern Taiwan, with description of two new species</article-title><source>Zookeys</source><day>20</day><month>6</month><year>2012</year><volume>2012</volume><issue>203</issue><fpage>65</fpage><lpage>83</lpage><pub-id pub-id-type="doi">10.3897/zookeys.203.3356</pub-id></mixed-citation></tp:treatment-meta><tp:nomenclature><tp:taxon-name>
                            <tp:taxon-name-part taxon-name-part-type="genus">Torrenticola</tp:taxon-name-part>
                            <tp:taxon-name-part taxon-name-part-type="species">projectura</tp:taxon-name-part>
                        <object-id xmlns:xlink="http://www.w3.org/1999/xlink" xlink:type="simple">urn:lsid:zoobank.org:act:41E5931A-EFE2-42B6-B0D5-A86EB897B9FF</object-id>
								<object-id xmlns:xlink="http://www.w3.org/1999/xlink" xlink:type="simple">http://species-id.net/wiki/Torrenticola_projectura</object-id>
								</tp:taxon-name><tp:taxon-status xmlns:xlink="http://www.w3.org/1999/xlink" xlink:type="simple">sp. n.</tp:taxon-status><xref ref-type="fig" rid="F4">Figs 4A–E</xref></tp:nomenclature><tp:treatment-sec sec-type="Type series"><title>Type series.</title><p>Holotype male (NMNS-6894-002), dissected and slide mounted, Taiwan, BA-1, Baishih River drainage, Chinkualiao Stream, 27.vii.2010. Paratype: one male, same data as holotype; one male, dissected and slide mounted, BA-2, Chinkualiao Stream, 02.ix.2009.</p></tp:treatment-sec><tp:treatment-sec sec-type="Diagnosis"><title>Diagnosis.</title><p>Male (female unknown). Cx-IV extending posterior to genital field; excretory pore posterior to line of primary sclerotization, Vgl-2 slightly posterior to excretory pore; capitulum with a short rostrum; medial suture line of Cx-II+III short; P-2 ventrodistal projection cone-shaped, pointed towards distal, P-3 ventrodistal projection larger than projection of P-2, P-3 with a long tapering ventral protrusion which curves distally.</p></tp:treatment-sec><tp:treatment-sec sec-type="Description"><title>Description.</title><p>Male (holotype, in parentheses measurements of paratype, n = 1) — Idiosoma (ventral view: <xref ref-type="fig" rid="F4">Fig. 4B</xref>) L 788 (738), W 675 (625); dorsal shield (<xref ref-type="fig" rid="F4">Fig. 4A</xref>) L 709 (658), W 544 (525), L/W ratio 1.3 (1.25); dorsal plate 663 (614); shoulder plate L 197-200 (189), W 78-82 (71-75), L/W ratio 2.4-2.6 (2.5-2.7); frontal plate L 163 (154-158), W 71-76 (70-72), L/W ratio 2.1-2.3 (2.1-2.3); shoulder/frontal plate L <!--PageBreak-->ratio 1.2 (1.2). Capitular bay L 150 (153), Cx-I total L 270 (263), Cx-I mL 119 (109), Cx-II+III mL 80 (70); ratio Cx-I L/Cx-II+III mL 3.4 (3.8); Cx-I mL/Cx-II+III mL 1.5 (1.6). Genital field L/W 156 (159)/124 (128), L/W ratio 1.26 (1.24); ejaculatory complex normal in shape, L 239 (211); distance genital field-excretory pore 180 (150), genital field-caudal idiosoma margin 272 (234). Capitulum (<xref ref-type="fig" rid="F4">Fig. 4E</xref>) ventral L 231 (225); chelicera total L 275 (269), claw L 65 (65), basal segment L 212 (214), L basal<!--PageBreak--> segment/claw ratio 3.3 (3.3); palp (<xref ref-type="fig" rid="F4">Figs 4C-D</xref>) total L 257 (256), dL: P-1, 35 (34); P-2, 72 (70); P-3, 52 (53); P-4, 72 (72); P-5, 26 (27); dL P-2/P-4 ratio 1.0 (0.97); P-2 ventrally slightly convex, dorsally convex in the proximal, straight in the distal part, ventrodistal projection cone-shaped, pointed towards distal, P-3 with a long tapering ventral protrusion which curves distally, P-4 distally slightly tapering, slightly curved, ventral setae (one long and three short) on flat hump.</p><fig id="F4" position="float" orientation="portrait"><label>Figure 4.</label><caption><p><italic><tp:taxon-name>Torrenticola projectura</tp:taxon-name></italic> sp. n., male: <bold>A</bold> = dorsal shield <bold>B</bold> = idiosoma, ventral view <bold>C</bold> = palp, medial view <bold>D</bold> = palp (P-1 missing), medial view <bold>E</bold> = capitulum. Scale bars = 100 µm.</p></caption><graphic xmlns:xlink="http://www.w3.org/1999/xlink" xlink:href="ZooKeys-203-065-g004.jpg" position="float" orientation="portrait" xlink:type="simple"/></fig></tp:treatment-sec><tp:treatment-sec sec-type="Etymology"><title>Etymology.</title><p>The species is named after the distinctive shape of ventrodistal projection of P-3; ‘<italic>projectura</italic>’ - Latinised form of ‘projection’.</p></tp:treatment-sec><tp:treatment-sec sec-type="Remarks"><title>Remarks.</title><p>The shape of ventrodistal projection of P-3 of the new species is very distinctive and can separate it from all other <italic><tp:taxon-name>Torrenticola</tp:taxon-name></italic> species.</p></tp:treatment-sec><tp:treatment-sec sec-type="Distribution"><title>Distribution.</title><p>Taiwan.</p></tp:treatment-sec></tp:taxon-treatment>
