# Supplementary material for: Water mites (Acari, Hydrachnidia) from Baishih River drainage in Northern Taiwan, with description of two new species
Source: Zookeys. 2012 Jun 20;(203):65–83. doi: 10.3897/zookeys.203.3356 (PMC3381701; doi:10.3897/zookeys.203.3356)
Supplement: XML Treatment for Hygrobates (Hygrobates) taiwanicus [file zookeys.203.3356-treatment8.xml]

<!DOCTYPE tp:taxon-treatment
  PUBLIC "-//TaxonX//DTD Taxonomic Treatment Publishing DTD v0 20100105//EN" "tax-treatment-NSO.dtd">
<tp:taxon-treatment xmlns:tp="http://www.plazi.org/taxpub"><tp:treatment-meta><mixed-citation publication-type="journal"><person-group><name><surname>Pešić</surname><given-names>Vladimir</given-names></name><name><surname>Yam</surname><given-names>Rita S.W.</given-names></name><name><surname>Chan</surname><given-names>Benny K. K.</given-names></name><name><surname>Chatterjee</surname><given-names>Tapas</given-names></name></person-group><article-title>Water mites (Acari, Hydrachnidia) from Baishih River drainage in Northern Taiwan, with description of two new species</article-title><source>Zookeys</source><day>20</day><month>6</month><year>2012</year><volume>2012</volume><issue>203</issue><fpage>65</fpage><lpage>83</lpage><pub-id pub-id-type="doi">10.3897/zookeys.203.3356</pub-id></mixed-citation></tp:treatment-meta><tp:nomenclature><tp:taxon-name>
                            <tp:taxon-name-part taxon-name-part-type="genus">Hygrobates</tp:taxon-name-part>
                            (<tp:taxon-name-part taxon-name-part-type="subgenus">Hygrobates</tp:taxon-name-part>)
                            <tp:taxon-name-part taxon-name-part-type="species">taiwanicus</tp:taxon-name-part>
                        <object-id xmlns:xlink="http://www.w3.org/1999/xlink" xlink:type="simple">urn:lsid:zoobank.org:act:8A67823A-EC83-418D-80B8-2934848B1D9D</object-id>
								<object-id xmlns:xlink="http://www.w3.org/1999/xlink" xlink:type="simple">http://species-id.net/wiki/Hygrobates_taiwanicus</object-id>
								</tp:taxon-name><tp:taxon-status xmlns:xlink="http://www.w3.org/1999/xlink" xlink:type="simple">sp. n.</tp:taxon-status><xref ref-type="fig" rid="F5">Figs 5</xref><xref ref-type="fig" rid="F6">–6</xref></tp:nomenclature><tp:treatment-sec sec-type="Type series"><title>Type series.</title><p>Holotype female (NMNS-6894-001), dissected and slide mounted, Taiwan, BA-3, Chinkualiao Stream, vi.2010. Paratypes: 0/1/0, same data as holotype; 1/1/0 (mounted), BA-1, Chinkualiao Stream, iii. 2010; 0/3/0, BA-4, Diyu Stream, iii.2010; 0/1/0, BA-5, Diyu Stream, iv.2010.</p></tp:treatment-sec><tp:treatment-sec sec-type="Diagnosis"><title>Diagnosis.</title><p>Idiosoma L &gt; 750; acetabula arranged in an obtuse angle; female pregenital sclerite with four setae, its anterior margin extending beyond anterior margin of genital plates; female genital plates longer than gonopore; posterior end of female genital plates posterior to postgenital sclerite; P-2 ventrodostal projection elongate, cone-shaped; proximoventral seta on P-4 longer and thicker than distoventral seta.</p></tp:treatment-sec><tp:treatment-sec sec-type="Description"><title>Description.</title><p>Female (holotype, in parentheses paratype). Idiosoma L 775 (778), W 613 (706); integument soft, with very fine striation. Capitulum broadly fused with Cx-I. Coxae (<xref ref-type="fig" rid="F5">Fig. 5A</xref>): coxal field L 322 (359), Cx-III W 472 (500), posterior end of anterior coxal group rounded-truncate, Cx-I+II L/W 238 (259)/319 (344), posterolateral apodemes extending slightly beyond sclerotization. Suture line of Cx-III and Cx-IV nearly straight, incomplete, extending to near Cxgl-IV; medial margin of Cx-IV rounded-triangular. Genital field (<xref ref-type="fig" rid="F5">Fig. 5A-B</xref>): L/W 181 (213)/173 (203), acetabular plates with smooth border, L 143-147 (175); acetabula arranged in an obtuse triangle, L Ac-1-3: 55-56 (66), 55-58 (72), 44 (66-68); pregenital sclerite with four setae, its anterior margin extending beyond anterior margin of genital plates. Excretory pore smooth. Palp (<xref ref-type="fig" rid="F5">Fig. 5E</xref>): total L 358 (423), dL: P-1, 26 (34); P-2, 98 (111); P-3, 70 (85); P-4, 121 (136); P-5, 43 (57); dL P-2/P-4 ratio, 0.81 (0.82); chelicera (<xref ref-type="fig" rid="F5">Fig. FD</xref>) total L 250 (319), basal segment L 157 (200), claw L 100 (125), L ratio basal segment/claw 1.6 (1.6). Legs: <!--PageBreak--><!--PageBreak-->dL of I-L-2-6 (<xref ref-type="fig" rid="F6">Fig. 6A</xref>): 69 (89), 90 (109), 131 (156), 134 (159), 138 (161); dL of IV-L (<xref ref-type="fig" rid="F6">Fig. 6B</xref>): 108 (128), 103 (128), 151 (184), 213 (263), 225 (272), 193 (234).</p><p>Males (n = 2): similar to female, except for genital field. Idiosoma L 775-794, W 625-656; coxal field L 338, Cx-III W 463, Cx-I+II L/W 231/334; genital field L/W 160-170/148-151, anterior margin convex, L Ac-1-3: 51-58, 63-66, 63-66; ejaculatory complex L 169. Palp (<xref ref-type="fig" rid="F5">Fig. 5C</xref>): total L 365-373, dL: P-1, 28; P-2, 99-100; P-3, 71-75; P-4, 119-123; P-5, 48-47; dL P-2/P-4 ratio, 0.81-0.83; chelicera: basal segment L 194, claw L 103, L ratio basal segment/claw 1.9. Legs: dL of I-L-2-6: 74, 91-97, 138-141, 139-141, 142-144; dL of IV-L: 114, 106, 156, 228, 232, 203.</p><fig id="F5" position="float" orientation="portrait"><label>Figure 5.</label><caption><p><italic><tp:taxon-name>Hygrobates taiwanicus</tp:taxon-name></italic> sp. n. (<bold>A–B, D–E</bold> = female; <bold>C</bold> = male): <bold>A</bold> = coxal and genital field <bold>B–C</bold> = genital field (paratypes) <bold>D</bold> = chelicera <bold>E</bold> = palp. Scale bars = 100 µm.</p></caption><graphic xmlns:xlink="http://www.w3.org/1999/xlink" xlink:href="ZooKeys-203-065-g005.jpg" position="float" orientation="portrait" xlink:type="simple"/></fig><fig id="F6" position="float" orientation="portrait"><label>Figure 6.</label><caption><p><italic><tp:taxon-name>Hygrobates taiwanicus</tp:taxon-name></italic> sp. n., female: <bold>A</bold> = I-L-2-6 <bold>B</bold> = IV-L. Scale bar = 100 µm.</p></caption><graphic xmlns:xlink="http://www.w3.org/1999/xlink" xlink:href="ZooKeys-203-065-g006.jpg" position="float" orientation="portrait" xlink:type="simple"/></fig></tp:treatment-sec><tp:treatment-sec sec-type="Etymology"><title>Etymology.</title><p>The species is named for its occurrence in Taiwan.</p></tp:treatment-sec><tp:treatment-sec sec-type="Remarks"><title>Remarks.</title><p>The new <italic><tp:taxon-name>Hygrobates</tp:taxon-name></italic> species belong to the group of the species characterized byt the presence of two or three setae upon, and inside the margin of, the female pregenital sclerite and proximoventral seta on P-4 longer and thicker than distoventral seta. This group includes three species (<xref ref-type="bibr" rid="B4">Matsumoto et al. 2005</xref>), all known only from middle Honshu (Japan), i.e., two lacustrine species, <italic><tp:taxon-name>Hygrobates biwaensis</tp:taxon-name></italic> Tuzovskij, 2003 and <italic><tp:taxon-name>Hygrobates rarus</tp:taxon-name></italic> Tuzovskij, 2003, which are known only from Lake Biwa, and one fluvial species, <italic><tp:taxon-name>Hygrobates capillus</tp:taxon-name></italic> Matsumoto Kajihara &amp; Mawatari, 2005. Due to the elongate distoventral proj<!--PageBreak-->ection of P-2, <italic><tp:taxon-name>Hygrobates taiwanicus</tp:taxon-name></italic> sp. n. is most similar to <italic><tp:taxon-name>Hygrobates biwaensis</tp:taxon-name></italic> (in the following, in parentheses; data taken from <xref ref-type="bibr" rid="B12">Tuzovskij 2003</xref>) from which differs in the larger idiosoma dimensions (L 525-650 in both sexes), female genital plates longer (shorter) than gonopore, posterior end of female genital plates posterior (anterior) to postgenital sclerite and P-2 ventrodostal projection cone-shaped (more elongated and slender, finger-shaped).</p><p><bold>Distribution</bold>. Taiwan.</p></tp:treatment-sec><ref-list><ref id="B4"><mixed-citation xmlns:xlink="http://www.w3.org/1999/xlink" xlink:type="simple"><person-group><name name-style="western"><surname>Matsumoto</surname><given-names>N</given-names></name><name name-style="western"><surname>Kajihara</surname><given-names>H</given-names></name><name name-style="western"><surname>Mawatari</surname><given-names>SF</given-names></name></person-group> (<year>2005</year>)<article-title> <italic>Hygrobates (Hygrobates) capillus</italic> sp. n. (Arachnida: Acari: Hydrachnidia: Hygrobatidae) from south-central Honshu, Japan, with records of two allied species.</article-title><source> Species Diversity </source><volume>10</volume>: <fpage>27</fpage>-<lpage>36</lpage>.</mixed-citation></ref><ref id="B12"><mixed-citation xmlns:xlink="http://www.w3.org/1999/xlink" xlink:type="simple"><person-group><name name-style="western"><surname>Tuzovskij</surname><given-names>PV</given-names></name></person-group> (<year>2003</year>)<article-title> Description of three new water mite species of the genus <italic>Hygrobates</italic> (Acariformes, Hygrobatidae).</article-title><source>Zoologicheskij Zhurnal </source><volume>82</volume>: <fpage>1325</fpage>-<lpage>1338</lpage>. [in Russian]</mixed-citation></ref></ref-list></tp:taxon-treatment>
