# Supplementary material for: Water mites (Acari, Hydrachnidia) from Baishih River drainage in Northern Taiwan, with description of two new species
Source: Zookeys. 2012 Jun 20;(203):65–83. doi: 10.3897/zookeys.203.3356 (PMC3381701; doi:10.3897/zookeys.203.3356)
Supplement: XML Treatment for Hygrobates (Hygrobates) cf. longiporus [file zookeys.203.3356-treatment9.xml]

<!DOCTYPE tp:taxon-treatment
  PUBLIC "-//TaxonX//DTD Taxonomic Treatment Publishing DTD v0 20100105//EN" "tax-treatment-NSO.dtd">
<tp:taxon-treatment xmlns:tp="http://www.plazi.org/taxpub"><tp:treatment-meta><mixed-citation publication-type="journal"><person-group><name><surname>Pešić</surname><given-names>Vladimir</given-names></name><name><surname>Yam</surname><given-names>Rita S.W.</given-names></name><name><surname>Chan</surname><given-names>Benny K. K.</given-names></name><name><surname>Chatterjee</surname><given-names>Tapas</given-names></name></person-group><article-title>Water mites (Acari, Hydrachnidia) from Baishih River drainage in Northern Taiwan, with description of two new species</article-title><source>Zookeys</source><day>20</day><month>6</month><year>2012</year><volume>2012</volume><issue>203</issue><fpage>65</fpage><lpage>83</lpage><pub-id pub-id-type="doi">10.3897/zookeys.203.3356</pub-id></mixed-citation></tp:treatment-meta><tp:nomenclature><tp:taxon-name>
                            <tp:taxon-name-part taxon-name-part-type="genus">Hygrobates</tp:taxon-name-part>
                            (<tp:taxon-name-part taxon-name-part-type="subgenus">Hygrobates</tp:taxon-name-part>)
                            cf.
                            <tp:taxon-name-part taxon-name-part-type="species">longiporus</tp:taxon-name-part>
                        <object-id xmlns:xlink="http://www.w3.org/1999/xlink" xlink:type="simple">http://species-id.net/wiki/Hygrobates_longiporus</object-id>
								</tp:taxon-name><tp:taxon-authority>Thor, 1898</tp:taxon-authority><xref ref-type="fig" rid="F7">Figs 7A–D</xref></tp:nomenclature><tp:treatment-sec sec-type="Material examined"><title>Material examined.</title><p>ECL-BA-3: 23.ix.2009 4/0; ii.2010 0/3/0; vi.2010 2/0. ECL-BA-4: 17.vi.2009 1/0/0. ECL-BA-5: iv.2010 1/0/0; 07.vii.2010 5/0; 27.vii.2010 19/0; 30.x.2010 0/2/0. ECL-BA-6: 17.vi.2009 3/2/0; 17.vi.2009 7/0; vi.2010 0/3/0; 01.vii.2010 2/0/0; 27.vii.2010 12/0 (0/1/0 mounted); 29.ix.2010 0/1/0.</p></tp:treatment-sec><tp:treatment-sec sec-type="Remarks"><title>Remarks.</title><p>The most abundant <italic><tp:taxon-name>Hygrobates</tp:taxon-name></italic> species from the Baishih River drainage resemble to the Palaeractic <italic><tp:taxon-name>Hygrobates longiporus</tp:taxon-name></italic> Thor. In shape of coxal (<xref ref-type="fig" rid="F7">Fig. 7A</xref>) and genital field (<xref ref-type="fig" rid="F7">Figs 7B, D</xref>) and palp (<xref ref-type="fig" rid="F7">Fig. 7C</xref>), no differences can be found to differentiate the specimens from Taiwan. Two additional species closely related to <italic><tp:taxon-name>Hygrobates longiporus</tp:taxon-name></italic> are described from Oriental part of China (<xref ref-type="bibr" rid="B1">Jin 1997</xref>), <italic><tp:taxon-name>Hygrobates neolongiporus</tp:taxon-name></italic> <xref ref-type="bibr" rid="B1">Jin 1997</xref> (Guangxi, Guizhou) and <italic><tp:taxon-name>Hygrobates corimarginatus</tp:taxon-name></italic> <xref ref-type="bibr" rid="B1">Jin 1997</xref> (Yunnan). According to the original description (<xref ref-type="bibr" rid="B1">Jin 1997</xref>), <italic><tp:taxon-name>Hygrobates neolongiporus</tp:taxon-name></italic> differs from <italic><tp:taxon-name>Hygrobates longiporus</tp:taxon-name></italic> in Cx-IV medial margins more closely approached to each other, more elongated Ac-3 and the triangular genital sclerites; <italic><tp:taxon-name>Hygrobates corimarginatus</tp:taxon-name></italic> differs in having a fewer denticles on the ventral side of P-2 and P-3 and genital field with more extended border of secondary sclerotization. However, all these characters are probably individually variable, and should be investigated with further specimens from the type area. For the time being, the populations from Taiwan are provisionally assigned to <italic><tp:taxon-name>Hygrobates longiporus</tp:taxon-name></italic>. However, for a judgement on the taxonomic state, the diagnostic features and taxonomic relationship of the Asian species of ‘<italic>longiporus</italic>’ species group require further revision.</p><fig id="F7" position="float" orientation="portrait"><label>Figure 7.</label><caption><p><italic><tp:taxon-name>Hygrobates cf. longiporus</tp:taxon-name></italic> Thor, 1898 (A-C = female, D = male): <bold>A</bold> = coxal field <bold>C</bold> = palp <bold>B, D</bold>  = genital field. Scale bar = 100 µm.</p></caption><graphic xmlns:xlink="http://www.w3.org/1999/xlink" xlink:href="ZooKeys-203-065-g007.jpg" position="float" orientation="portrait" xlink:type="simple"/></fig></tp:treatment-sec><tp:treatment-sec sec-type="Distribution"><title>Distribution.</title><p>Palaearctic. New for Taiwan.</p></tp:treatment-sec><ref-list><ref id="B1"><mixed-citation xmlns:xlink="http://www.w3.org/1999/xlink" xlink:type="simple"><person-group><name name-style="western"><surname>Jin</surname><given-names>D</given-names></name></person-group> (<year>1997</year>)<source> Hydrachnellae - Morphology, Systematics. A Primary Study of Chinese Fauna. Guizhou Science and Technology Press, Beijing, 1–356.</source></mixed-citation></ref></ref-list></tp:taxon-treatment>
