# Supplementary material for: Water mites (Acari, Hydrachnidia) from Baishih River drainage in Northern Taiwan, with description of two new species
Source: Zookeys. 2012 Jun 20;(203):65–83. doi: 10.3897/zookeys.203.3356 (PMC3381701; doi:10.3897/zookeys.203.3356)
Supplement: XML Treatment for Hygrobates (Hygrobates) hamatus [file zookeys.203.3356-treatment10.xml]

<!DOCTYPE tp:taxon-treatment
  PUBLIC "-//TaxonX//DTD Taxonomic Treatment Publishing DTD v0 20100105//EN" "tax-treatment-NSO.dtd">
<tp:taxon-treatment xmlns:tp="http://www.plazi.org/taxpub"><tp:treatment-meta><mixed-citation publication-type="journal"><person-group><name><surname>Pešić</surname><given-names>Vladimir</given-names></name><name><surname>Yam</surname><given-names>Rita S.W.</given-names></name><name><surname>Chan</surname><given-names>Benny K. K.</given-names></name><name><surname>Chatterjee</surname><given-names>Tapas</given-names></name></person-group><article-title>Water mites (Acari, Hydrachnidia) from Baishih River drainage in Northern Taiwan, with description of two new species</article-title><source>Zookeys</source><day>20</day><month>6</month><year>2012</year><volume>2012</volume><issue>203</issue><fpage>65</fpage><lpage>83</lpage><pub-id pub-id-type="doi">10.3897/zookeys.203.3356</pub-id></mixed-citation></tp:treatment-meta><tp:nomenclature><tp:taxon-name>
                            <tp:taxon-name-part taxon-name-part-type="genus">Hygrobates</tp:taxon-name-part>
                            (<tp:taxon-name-part taxon-name-part-type="subgenus">Hygrobates</tp:taxon-name-part>)
                            <tp:taxon-name-part taxon-name-part-type="species">hamatus</tp:taxon-name-part>
                        <object-id xmlns:xlink="http://www.w3.org/1999/xlink" xlink:type="simple">http://species-id.net/wiki/Hygrobates_hamatus</object-id>
								</tp:taxon-name><tp:taxon-authority>K. Viets, 1935</tp:taxon-authority><xref ref-type="fig" rid="F8">Figs 8A–C</xref></tp:nomenclature><tp:treatment-sec sec-type="Material examined"><title>Material examined.</title><p>ECL-BA-3, vi.2010 0/1/0 (mounted). ECL-BA-5, 20.viii.2009 0/1/0.</p></tp:treatment-sec><tp:treatment-sec sec-type="Remarks"><title>Remarks.</title><p>The specimens from Taiwan are in a good agreement with description of the Oriental <italic><tp:taxon-name>Hygrobates hamatus</tp:taxon-name></italic>. This species is very similar to <italic><tp:taxon-name>Hygrobates soari</tp:taxon-name></italic> K. Viets, 1911, a species widspread in the Afrotropical region, reaching in its distribution to northern Oman (<xref ref-type="bibr" rid="B11">Smit and Pešić 2010</xref>). As noted by <xref ref-type="bibr" rid="B9">Pešić et al. (2012)</xref> additional material should <!--PageBreak-->be studied in order to get an insight into on further diagnostic differences of these two species, what probably will require the application of molecular techniques.</p><p>In addition, we gave some measurements of the specimen of <italic><tp:taxon-name>Hygrobates hamatus</tp:taxon-name></italic> from Baishih River drainage which represented the easternmost record finding of this species.</p><p>Female. Idiosoma L/W 881/625. Coxae (<xref ref-type="fig" rid="F8">Fig. 8A</xref>): coxal field L 353, Cx-III W 463, Cx-I+II L/W 260/337. Genital field (<xref ref-type="fig" rid="F8">Fig. 8B</xref>): L/W 145/182, acetabular plates L 101-105; L Ac-1-3: 35-37, 38-39, 29-32. Palp (<xref ref-type="fig" rid="F8">Fig. 8C</xref>): total L 442, dL: P-1, 26; P-2, 118; P-3, 101; P-4, 163; P-5, 34; dL P-2/P-4 ratio, 0.72.</p><fig id="F8" position="float" orientation="portrait"><label>Figure 8.</label><caption><p><italic><tp:taxon-name>Hygrobates hamatus</tp:taxon-name></italic> K. Viets, 1935, female: <bold>A</bold> = coxal field <bold>B</bold> = genital field <bold>C</bold> = palp. Scale bars  = 100 µm.</p></caption><graphic xmlns:xlink="http://www.w3.org/1999/xlink" xlink:href="ZooKeys-203-065-g008.jpg" position="float" orientation="portrait" xlink:type="simple"/></fig></tp:treatment-sec><tp:treatment-sec sec-type="Distribution"><title>Distribution.</title><p>SE Asia, India, New Guinea, Australia, Iran. New for Taiwan.<!--PageBreak--></p></tp:treatment-sec><ref-list><ref id="B11"><mixed-citation xmlns:xlink="http://www.w3.org/1999/xlink" xlink:type="simple"><person-group><name name-style="western"><surname>Smit</surname><given-names>H</given-names></name><name name-style="western"><surname>Pešić</surname><given-names>V</given-names></name></person-group> (<year>2010</year>)<article-title> New species of water mites from Oman, with some zoogeographical notes (Acari: Hydrachnidia).</article-title><source>Acarologia </source><volume>50</volume>: <fpage>151</fpage>-<lpage>195</lpage>. doi: <ext-link ext-link-type="uri" xlink:href="http://dx.doi.org/10.1051/acarologia/20101953" xlink:type="simple">10.1051/acarologia/20101953</ext-link></mixed-citation></ref><ref id="B9"><mixed-citation xmlns:xlink="http://www.w3.org/1999/xlink" xlink:type="simple"><person-group><name name-style="western"><surname>Pešić</surname><given-names>V</given-names></name><name name-style="western"><surname>Smit</surname><given-names>H</given-names></name><name name-style="western"><surname>Saboori</surname><given-names>A</given-names></name></person-group> (<year>2012</year>)<article-title> Water mites delineating the Oriental and Palaearctic regions - the unique fauna of southern Iran, with description of one new genus, one new subgenus and 14 new species.</article-title><source>Zootaxa </source><volume>3330</volume>: <fpage>1</fpage>-<lpage>67</lpage>.</mixed-citation></ref></ref-list></tp:taxon-treatment>
