# Supplementary material for: Water mites (Acari, Hydrachnidia) from Baishih River drainage in Northern Taiwan, with description of two new species
Source: Zookeys. 2012 Jun 20;(203):65–83. doi: 10.3897/zookeys.203.3356 (PMC3381701; doi:10.3897/zookeys.203.3356)
Supplement: XML Treatment for Atractides cf. spatiosus [file zookeys.203.3356-treatment11.xml]

<!DOCTYPE tp:taxon-treatment
  PUBLIC "-//TaxonX//DTD Taxonomic Treatment Publishing DTD v0 20100105//EN" "tax-treatment-NSO.dtd">
<tp:taxon-treatment xmlns:tp="http://www.plazi.org/taxpub"><tp:treatment-meta><mixed-citation publication-type="journal"><person-group><name><surname>Pešić</surname><given-names>Vladimir</given-names></name><name><surname>Yam</surname><given-names>Rita S.W.</given-names></name><name><surname>Chan</surname><given-names>Benny K. K.</given-names></name><name><surname>Chatterjee</surname><given-names>Tapas</given-names></name></person-group><article-title>Water mites (Acari, Hydrachnidia) from Baishih River drainage in Northern Taiwan, with description of two new species</article-title><source>Zookeys</source><day>20</day><month>6</month><year>2012</year><volume>2012</volume><issue>203</issue><fpage>65</fpage><lpage>83</lpage><pub-id pub-id-type="doi">10.3897/zookeys.203.3356</pub-id></mixed-citation></tp:treatment-meta><tp:nomenclature><tp:taxon-name>
                            <tp:taxon-name-part taxon-name-part-type="genus">Atractides</tp:taxon-name-part>
                            cf. 
                            <tp:taxon-name-part taxon-name-part-type="species">spatiosus</tp:taxon-name-part>
                        <object-id xmlns:xlink="http://www.w3.org/1999/xlink" xlink:type="simple">http://species-id.net/wiki/Atractides_spatiosus</object-id>
								</tp:taxon-name><tp:taxon-authority>(K. Viets, 1935)</tp:taxon-authority><xref ref-type="fig" rid="F9">Figs 9A</xref><xref ref-type="fig" rid="F10">, 10B</xref></tp:nomenclature><tp:treatment-sec sec-type="Material examined"><title>Material examined.</title><p>ECL-BA-1: 01.vi.2009 0/1/0; 02.vii.2010 0/1/0. ECL-BA-2: iv.2010 0/2/0; vi.2010 0/1/0. ECL-BA-3: 03.ix.2009 0/3/0. ECL-BA-4: iii.2010 0/4/0 (0/1/0 mounted); iii.2010 0/1/0. ECL-BA-5: iv.2010 0/1/0; 07.vii.2010 0/4/0. ECL-BA-6: iii.2010 0/1/0; iv.2010 0/2/0; vi.2010 0/1/0; ix.2010 0/1/0.</p></tp:treatment-sec><tp:treatment-sec sec-type="Remarks"><title>Remarks.</title><p>The examined female specimens from Baishih River system resemble Oriental <italic><tp:taxon-name>Atractides spatiosus</tp:taxon-name></italic> (K. Viets, 1935). A problem exists regarding the similarity between <italic><tp:taxon-name>Atractides spatiosus</tp:taxon-name></italic> and <italic><tp:taxon-name>Atractides cognatus</tp:taxon-name></italic> (K. Viets, 1935), a further taxon originally introduced as a subspecies and later elevated to species rank by Pešić and Smit (2009). However, the populations attributed by Pešić and Smit (2009) to <italic><tp:taxon-name>Atractides cognatus</tp:taxon-name></italic> differ from the original description of the later (see: K. <xref ref-type="bibr" rid="B13">Viets 1935</xref>) in the shape of excretory pore (surrounded by narrow sclerotized ring in original description of <italic><tp:taxon-name>Atractides cognatus</tp:taxon-name></italic>), and probably represented an undescribed species. For the time being, the sclerotization of the excretory pore (smooth in <italic><tp:taxon-name>Atractides spatiosus</tp:taxon-name></italic> vs. sclerotized in <italic><tp:taxon-name>Atractides cognatus</tp:taxon-name></italic>, as shown in <xref ref-type="fig" rid="F9">Fig. 9D</xref>), more elongated P-3 (compare <xref ref-type="fig" rid="F9">Figs 9A and –B</xref>) and the shape of I-L-5 and -6 (compare <xref ref-type="fig" rid="F10">Figs 10A and –B</xref>) appear to be the characteristics most important for distin<!--PageBreak-->guishing populations attributed to <italic><tp:taxon-name>Atractides spatiosus</tp:taxon-name></italic> and <italic><tp:taxon-name>Atractides cognatus</tp:taxon-name></italic>, respectively. However, our assignments to <italic><tp:taxon-name>Atractides spatiosus</tp:taxon-name></italic> and <italic><tp:taxon-name>Atractides cognatus</tp:taxon-name></italic> are difficult due to the lacking of males, and furthermore is based mainly on non-identity with alternative species.</p><fig id="F9" position="float" orientation="portrait"><label>Figure 9.</label><caption><p><bold>A</bold> <italic><tp:taxon-name>Atractides cf. spatiosus</tp:taxon-name></italic> (K. Viets, 1935), female: <bold>A</bold> = palp, medial view (P-1 missing) <bold>B–D</bold> <italic><tp:taxon-name>Atractides cf. cognatus</tp:taxon-name></italic> (K. Viets, 1935), female: <bold>B</bold> = palp, medial view <bold>C</bold> = genital field <bold>D</bold> = excretory pore. Scale bars = 100 µm.</p></caption><graphic xmlns:xlink="http://www.w3.org/1999/xlink" xlink:href="ZooKeys-203-065-g009.jpg" position="float" orientation="portrait" xlink:type="simple"/></fig><fig id="F10" position="float" orientation="portrait"><label>Figure 10.</label><caption><p><bold>A</bold> <italic><tp:taxon-name>Atractides cf. spatiosus</tp:taxon-name></italic> (K. Viets, 1935), female: <bold>A</bold> = I-L-5 and -6 <bold>B</bold> <italic><tp:taxon-name>Atractides cf. cognatus</tp:taxon-name></italic> (K. Viets, 1935), female: <bold>B</bold> = I-L-5 and -6. Scale bar = 100 µm.</p></caption><graphic xmlns:xlink="http://www.w3.org/1999/xlink" xlink:href="ZooKeys-203-065-g010.jpg" position="float" orientation="portrait" xlink:type="simple"/></fig></tp:treatment-sec><tp:treatment-sec sec-type="Distribution"><title>Distribution.</title><p>SE Asia. New for Taiwan.</p></tp:treatment-sec><ref-list><ref id="B13"><mixed-citation xmlns:xlink="http://www.w3.org/1999/xlink" xlink:type="simple"><person-group><name name-style="western"><surname>Viets</surname><given-names>K</given-names></name></person-group> (<year>1935</year>)<source> Die Wassermilben von Sumatra, Java und Bali nach den Ergebnissen der Deutschen Limnologischen Sunda- Expedition. Archiv für Hydrobiologie, Supplement,13, Tropische Binnengewässer 5: 484–594.</source></mixed-citation></ref></ref-list></tp:taxon-treatment>
